# Supplementary material for: The Proteolytic Activity of Neutrophil-Derived Serine Proteases Bound to the Cell Surface Arming Lung Epithelial Cells for Viral Defense
Source: Molecules. 2024 Sep 19;29(18):4449. doi: 10.3390/molecules29184449 (PMC11434079; doi:10.3390/molecules29184449)
Supplement: Supplementary file 1 [file molecules-29-04449-s001.zip]

Archive with 1 entries (1 files):
- molecules-3160505-supplementary.pdf
